# Supplementary material for: The genus Apodrosus Marshall, 1922 in Cuba (Coleoptera, Curculionidae, Entiminae, Polydrusini)
Source: Zookeys. 2017 Jun 12;(679):77–105. doi: 10.3897/zookeys.679.12805 (PMC5523398; doi:10.3897/zookeys.679.12805)
Supplement: XML Treatment for Apodrosus [file zookeys.679.12805-treatment1.xml]

<!DOCTYPE tp:taxon-treatment
  PUBLIC "-//TaxonX//DTD Taxonomic Treatment Publishing DTD v0 20100105//EN" "tax-treatment-NSO.dtd">
<tp:taxon-treatment xmlns:tp="http://www.plazi.org/taxpub"><tp:treatment-meta><kwd-group><label>Taxon classification</label><kwd><named-content xmlns:xlink="http://www.w3.org/1999/xlink" content-type="kingdom">Animalia</named-content></kwd><kwd><named-content xmlns:xlink="http://www.w3.org/1999/xlink" content-type="order">Coleoptera</named-content></kwd><kwd><named-content xmlns:xlink="http://www.w3.org/1999/xlink" content-type="family">Curculionidae</named-content></kwd></kwd-group><mixed-citation publication-type="journal"><person-group><name><surname>Anderson</surname><given-names>Robert S.</given-names></name><name><surname>Zhang</surname><given-names>Guanyang</given-names></name></person-group><article-title>The genus <italic><tp:taxon-name><tp:taxon-name-part taxon-name-part-type="genus" reg="Apodrosus">Apodrosus</tp:taxon-name-part></tp:taxon-name></italic> Marshall, 1922 in Cuba (<tp:taxon-name><tp:taxon-name-part taxon-name-part-type="order">Coleoptera</tp:taxon-name-part></tp:taxon-name>, <tp:taxon-name><tp:taxon-name-part taxon-name-part-type="family">Curculionidae</tp:taxon-name-part></tp:taxon-name>, <tp:taxon-name><tp:taxon-name-part taxon-name-part-type="subfamily">Entiminae</tp:taxon-name-part></tp:taxon-name>, <tp:taxon-name><tp:taxon-name-part taxon-name-part-type="tribe">Polydrusini</tp:taxon-name-part></tp:taxon-name>)</article-title><source>Zookeys</source><day>12</day><month>6</month><year>2017</year><volume>2017</volume><issue>679</issue><fpage>77</fpage><lpage>105</lpage><pub-id pub-id-type="doi">10.3897/zookeys.679.12805</pub-id></mixed-citation></tp:treatment-meta><tp:nomenclature><tp:taxon-name>
            <tp:taxon-name-part taxon-name-part-type="genus" reg="Apodrosus">Apodrosus</tp:taxon-name-part>
          </tp:taxon-name><tp:taxon-authority>Marshall, 1922</tp:taxon-authority><tp:nomenclature-citation-list><tp:nomenclature-citation><tp:taxon-name>
                <tp:taxon-name-part taxon-name-part-type="genus" reg="Apodrosus">Apodrosus</tp:taxon-name-part>
              </tp:taxon-name><comment>Marshall, 1922: 59.</comment></tp:nomenclature-citation><tp:nomenclature-citation><tp:taxon-name>
                <tp:taxon-name-part taxon-name-part-type="genus" reg="Apodrusus">Apodrusus</tp:taxon-name-part>
              </tp:taxon-name><comment>Marshall (in <xref ref-type="bibr" rid="B9">Wolcott 1924</xref>: 130, error).</comment></tp:nomenclature-citation></tp:nomenclature-citation-list></tp:nomenclature><tp:treatment-sec sec-type="Gender masculine" id="SECID0EIPAC"><title>Gender masculine.</title><p>Type species <italic><tp:taxon-name><tp:taxon-name-part taxon-name-part-type="genus" reg="Apodrosus">Apodrosus</tp:taxon-name-part> <tp:taxon-name-part taxon-name-part-type="species" reg="wolcotti">wolcotti</tp:taxon-name-part></tp:taxon-name></italic> <xref ref-type="bibr" rid="B4">Marshall 1922</xref>: 59, by original designation.</p></tp:treatment-sec><tp:treatment-sec sec-type="diagnosis" id="SECID0E4PAC"><title>Diagnosis and description.</title><p>
            <xref ref-type="bibr" rid="B2">Girón and Franz (2010)</xref> present a detailed diagnosis and description of the genus. Their diagnosis (slightly modified) follows here: <italic><tp:taxon-name><tp:taxon-name-part taxon-name-part-type="genus" reg="Apodrosus">Apodrosus</tp:taxon-name-part></tp:taxon-name></italic> is a genus of relatively small sized (2-7 mm), often metallic colored (but not among the Cuban species), exclusively Caribbean entimine weevils without a pronotal postocular lobe and postocular vibrissae, and with the humeri and wings well developed. Species of <italic><tp:taxon-name><tp:taxon-name-part taxon-name-part-type="genus" reg="Apodrosus">Apodrosus</tp:taxon-name-part></tp:taxon-name></italic> may resemble members of the <tp:taxon-name><tp:taxon-name-part taxon-name-part-type="tribe">Anypotactini</tp:taxon-name-part></tp:taxon-name> and <tp:taxon-name><tp:taxon-name-part taxon-name-part-type="tribe">Polydrusini</tp:taxon-name-part></tp:taxon-name>; however, <italic><tp:taxon-name><tp:taxon-name-part taxon-name-part-type="genus" reg="Apodrosus">Apodrosus</tp:taxon-name-part></tp:taxon-name></italic> can be distinguished from <italic><tp:taxon-name><tp:taxon-name-part taxon-name-part-type="genus" reg="Polydrusus">Polydrusus</tp:taxon-name-part></tp:taxon-name></italic> and other polydrusine genera by a particular combination of characters including a median furrow on the head, a large, bare, and smooth triangular area formed by the epistome on the rostrum; the presence of premucro; the presence of a median fovea on sternum VII; and an either J- or Y-shaped female spermatheca. <italic><tp:taxon-name><tp:taxon-name-part taxon-name-part-type="genus" reg="Apodrosus">Apodrosus</tp:taxon-name-part></tp:taxon-name></italic> is furthermore distinguished from an undescribed though apparently closely related genus that also occurs at higher elevations in the Hispaniolan Cordillera by having a well deﬁned epistome, well developed elytral humeri, and fully developed wings. Finally, <italic><tp:taxon-name><tp:taxon-name-part taxon-name-part-type="genus" reg="Apodrosus">Apodrosus</tp:taxon-name-part></tp:taxon-name></italic> diﬀers from <italic><tp:taxon-name><tp:taxon-name-part taxon-name-part-type="genus" reg="Anypotactus">Anypotactus</tp:taxon-name-part></tp:taxon-name></italic> Schoenherr in having connate (as opposed to free) claws.</p></tp:treatment-sec><tp:treatment-sec sec-type="distribution" id="SECID0EDCAE"><title>Distribution.</title><p>Species of <italic><tp:taxon-name><tp:taxon-name-part taxon-name-part-type="genus" reg="Apodrosus">Apodrosus</tp:taxon-name-part></tp:taxon-name></italic> are known from the Bahamas, Cuba, Dominican Republic, Haiti, Mona Island, Puerto Rico, and the Turks and Caicos Islands. The records of the genus from Cuba are reported herein for the first time.</p></tp:treatment-sec><ref-list><ref id="B9"><mixed-citation xmlns:xlink="http://www.w3.org/1999/xlink" xlink:type="simple">
          <person-group><name name-style="western"><surname>Wolcott</surname><given-names>GN</given-names></name></person-group> (<year>1924</year>) <article-title>“<tp:taxon-name><tp:taxon-name-part taxon-name-part-type="class">Insecta</tp:taxon-name-part></tp:taxon-name> Portoricensis”. A preliminary annotated checklist of the insects of Puerto Rico, with descriptions of some new species.</article-title> <source>Journal of the Department of Agriculture of Porto Rico</source> <volume>7</volume>: <fpage>1</fpage>–<lpage>313</lpage>.</mixed-citation></ref><ref id="B4"><mixed-citation xmlns:xlink="http://www.w3.org/1999/xlink" xlink:type="simple">
          <person-group><name name-style="western"><surname>Marshall</surname><given-names>GAK</given-names></name></person-group> (<year>1922</year>) <article-title>Some injurious Neotropical weevils (<tp:taxon-name><tp:taxon-name-part taxon-name-part-type="family">Curculionidae</tp:taxon-name-part></tp:taxon-name>).</article-title> <source>Bulletin of Entomolpogical Research</source> <volume>13</volume>: <fpage>59</fpage>–<lpage>71</lpage>. <ext-link xlink:type="simple" ext-link-type="doi" xlink:href="10.1017/S0007485300045247">https://doi.org/10.1017/S0007485300045247</ext-link></mixed-citation></ref><ref id="B2"><mixed-citation xmlns:xlink="http://www.w3.org/1999/xlink" xlink:type="simple">
          <person-group><name name-style="western"><surname>Girón</surname><given-names>JC</given-names></name><name name-style="western"><surname>Franz</surname><given-names>NM</given-names></name></person-group> (<year>2010</year>) Revision, phylogeny, and historical biogeography of the genus <italic><tp:taxon-name><tp:taxon-name-part taxon-name-part-type="genus">Apodrosus</tp:taxon-name-part></tp:taxon-name></italic> Marshall, 1922 (<tp:taxon-name><tp:taxon-name-part taxon-name-part-type="order">Coleoptera</tp:taxon-name-part></tp:taxon-name>: <tp:taxon-name><tp:taxon-name-part taxon-name-part-type="family">Curculionidae</tp:taxon-name-part></tp:taxon-name>: <tp:taxon-name><tp:taxon-name-part taxon-name-part-type="subfamily">Entiminae</tp:taxon-name-part></tp:taxon-name>). Insect Systematics &amp; Evolution 41: 339–414. dx.<ext-link xlink:type="simple" ext-link-type="doi" xlink:href="10.1101/053611">https://doi.org/10.1101/053611</ext-link></mixed-citation></ref></ref-list></tp:taxon-treatment>
