# Supplementary material for: The genus Apodrosus Marshall, 1922 in Cuba (Coleoptera, Curculionidae, Entiminae, Polydrusini)
Source: Zookeys. 2017 Jun 12;(679):77–105. doi: 10.3897/zookeys.679.12805 (PMC5523398; doi:10.3897/zookeys.679.12805)
Supplement: XML Treatment for Apodrosus beckeli [file zookeys.679.12805-treatment4.xml]

<!DOCTYPE tp:taxon-treatment
  PUBLIC "-//TaxonX//DTD Taxonomic Treatment Publishing DTD v0 20100105//EN" "tax-treatment-NSO.dtd">
<tp:taxon-treatment xmlns:tp="http://www.plazi.org/taxpub"><tp:treatment-meta><kwd-group><label>Taxon classification</label><kwd><named-content xmlns:xlink="http://www.w3.org/1999/xlink" content-type="kingdom">Animalia</named-content></kwd><kwd><named-content xmlns:xlink="http://www.w3.org/1999/xlink" content-type="order">Coleoptera</named-content></kwd><kwd><named-content xmlns:xlink="http://www.w3.org/1999/xlink" content-type="family">Curculionidae</named-content></kwd></kwd-group><mixed-citation publication-type="journal"><person-group><name><surname>Anderson</surname><given-names>Robert S.</given-names></name><name><surname>Zhang</surname><given-names>Guanyang</given-names></name></person-group><article-title>The genus <italic><tp:taxon-name><tp:taxon-name-part taxon-name-part-type="genus" reg="Apodrosus">Apodrosus</tp:taxon-name-part></tp:taxon-name></italic> Marshall, 1922 in Cuba (<tp:taxon-name><tp:taxon-name-part taxon-name-part-type="order">Coleoptera</tp:taxon-name-part></tp:taxon-name>, <tp:taxon-name><tp:taxon-name-part taxon-name-part-type="family">Curculionidae</tp:taxon-name-part></tp:taxon-name>, <tp:taxon-name><tp:taxon-name-part taxon-name-part-type="subfamily">Entiminae</tp:taxon-name-part></tp:taxon-name>, <tp:taxon-name><tp:taxon-name-part taxon-name-part-type="tribe">Polydrusini</tp:taxon-name-part></tp:taxon-name>)</article-title><source>Zookeys</source><day>12</day><month>6</month><year>2017</year><volume>2017</volume><issue>679</issue><fpage>77</fpage><lpage>105</lpage><pub-id pub-id-type="doi">10.3897/zookeys.679.12805</pub-id></mixed-citation></tp:treatment-meta><tp:nomenclature><tp:taxon-name>
            <tp:taxon-name-part taxon-name-part-type="genus" reg="Apodrosus">Apodrosus</tp:taxon-name-part>
            <tp:taxon-name-part taxon-name-part-type="species" reg="beckeli">beckeli</tp:taxon-name-part>
            <object-id xmlns:xlink="http://www.w3.org/1999/xlink" content-type="zoobank" xlink:type="simple">http://zoobank.org/CF91E267-40E2-4BFC-BA5F-BB6E503D1269</object-id>
          </tp:taxon-name><tp:taxon-authority>Anderson</tp:taxon-authority><tp:taxon-status xmlns:xlink="http://www.w3.org/1999/xlink" xlink:type="simple">sp. n.</tp:taxon-status><xref ref-type="fig" rid="F3">Figures 7–9</xref></tp:nomenclature><tp:treatment-sec sec-type="material" id="SECID0ERQAE"><title>Specimens examined.</title><p>4 males, 10 females. Holotype male (<named-content xmlns:xlink="http://www.w3.org/1999/xlink" content-type="dwc:institutional_code" xlink:type="simple">CMNC</named-content>), labelled CUBA: Province Guantánamo, 8 km W. Imías, 27 m, <named-content xmlns:xlink="http://www.w3.org/1999/xlink" content-type="dwc:verbatimCoordinates" xlink:type="simple"><named-content content-type="geo-json" specific-use="{&#34;type&#34;:&#34;Point&#34;,&#34;coordinates&#34;:[-74.715200,20.054210]}" id="NCID0E6QAE" xlink:type="simple">20.05421, -74.71520</named-content></named-content>, 4.x.2014, R. Anderson, F. Cala Riquelme, A. Deler Hernandez, 2014-034, beating, coastal scrub. Paratypes. Data as holotype (2 males, 9 females; <named-content xmlns:xlink="http://www.w3.org/1999/xlink" content-type="dwc:institutional_code" xlink:type="simple">ASUHIC</named-content>, <named-content xmlns:xlink="http://www.w3.org/1999/xlink" content-type="dwc:institutional_code" xlink:type="simple">CMNC</named-content>, <abbrev xmlns:xlink="http://www.w3.org/1999/xlink" content-type="institution" xlink:title="Charles W. O’Brien Collection" id="ABBRID0EORAE" xlink:type="simple">CWOB</abbrev>). Baracoa, Aug. [18]90, Busch collector (1 male, 1 female; <named-content xmlns:xlink="http://www.w3.org/1999/xlink" content-type="dwc:institutional_code" xlink:type="simple">USNM</named-content>).</p></tp:treatment-sec><tp:treatment-sec sec-type="diagnosis" id="SECID0EYRAE"><title>Diagnosis.</title><p>This species is difficult to distinguish from other Cuban species especially <italic><tp:taxon-name><tp:taxon-name-part taxon-name-part-type="genus" reg="Apodrosus">A.</tp:taxon-name-part> <tp:taxon-name-part taxon-name-part-type="species" reg="franklyni">franklyni</tp:taxon-name-part></tp:taxon-name></italic> and <italic><tp:taxon-name><tp:taxon-name-part taxon-name-part-type="genus" reg="Apodrosus">A.</tp:taxon-name-part> <tp:taxon-name-part taxon-name-part-type="species" reg="griseus">griseus</tp:taxon-name-part></tp:taxon-name></italic>. This group of three species can be separated from other Cuban species by larger eyes, elytra with all intervals of equal elevation, and elytra with stria 10 interrupted above metacoxa. Males of the three species can be sepaarted on the basis of distinctive male genitalia. Females of this species can be separated from <italic><tp:taxon-name><tp:taxon-name-part taxon-name-part-type="genus" reg="Apodrosus">A.</tp:taxon-name-part> <tp:taxon-name-part taxon-name-part-type="species" reg="franklyni">franklyni</tp:taxon-name-part></tp:taxon-name></italic> by the form of the elytral declivity in lateral view but are not separable from <italic><tp:taxon-name><tp:taxon-name-part taxon-name-part-type="genus" reg="Apodrosus">A.</tp:taxon-name-part> <tp:taxon-name-part taxon-name-part-type="species" reg="griseus">griseus</tp:taxon-name-part></tp:taxon-name></italic> using external features.</p></tp:treatment-sec><tp:treatment-sec sec-type="description" id="SECID0EKTAE"><title>Description.</title><p>
            <italic>Male.</italic> Body length 2.2–2.3 mm; in dorsal view about 2.2 times longer than greatest width which is at about second third of elytra; dorsal outline in lateral view quite flat. Vestiture composed of grey, greyish-white to brown scales, with very small recurved, fine brown setae. Eyes 1.3 times longer than wide, projected, separated from anterior margin of prothorax by 0.6 times greatest diameter of eye; line of anterior margin of eyes very slightly impressed; shortest distance between eyes (dorsal view) 0.5 times greatest width of pronotum; median furrow linear, narrow and shallow, extending from anterior margin of eyes but not reaching anterior margin of pronotum. Rostrum slightly longer than wide; epistoma apically with three setae situated on each side; nasal plate well defined, v-shaped, slightly tumid, not declivious. Antennal insertion apicad of midpoint of rostrum; scrobe curved downwards by 60°, directed posteriorly at end, barely reaching anterior margin of eye, separated from it by 1.5 times width of scrobe. Mandibles with 2 lateral setae. Antennae reddish brown; antennal scape extending to <!--PageBreak-->just slightly before posterior margin of eye; desmomere I about same length as II. Pronotum cylindrical, slightly wider than long, greatest width from midlength to near base; dorsal surface shallowly punctate but largely obscured by scales, each puncture with a curved, fine brown seta; posterior margin slightly bisinuate, slightly wider than anterior margin; scutellum subcircular, glabrous. Mesocoxal cavities about 3 times width of intercoxal process. Metasternum with lateral portions slightly tumid, not posteriorly produced. Elytra in dorsal view 1.7–1.8 times their greatest width; anterior margin sinuate; humeral region of elytra 1.5 times width of posterior margin of pronotum; lateral margins subparallel until second third, thereafter convergent; apex acutely rounded; in lateral view with dorsal outline quite flat; posterior declivity gradually descending; stria 9 complete, stria 10 interrupted above metacoxa, resuming at suture between ventrites 1 and 2; intervals completely covered with scales, with dark and light areas forming an irregular pattern; all intervals equally flat, humerus angled; interval 9 very slightly tumid above metacoxa; all intervals with recurved, fine brown setae. Venter with scales dense, large on ventrites; ventrites 3 and 4 subequal in length, their combined length slightly shorter than ventrite 5; posterior margin of ventrite 5 widely rounded, apex at middle narrowly impressed. Tegmen with tegminal apodeme 0.5 times length of aedeagus; tegminal plate simple. Aedeagus in dorsal view about 4.5 times longer than its greatest width; apex rounded. Endophallus extended to about midlength of aedeagal apodemes, with only an apical hooked sclerite complex. Aedeagus in lateral view slightly evenly convex. Aedeagal apodemes about same length as aedeagus.</p><p>
            <italic>Female</italic>. Body length 2.5–3.0 mm.</p></tp:treatment-sec><tp:treatment-sec sec-type="etymology" id="SECID0EYTAE"><title>Etymology.</title><p>This species is named after William Edwin Beckel, PhD., Entomology, father of Margaret Beckel, President and CEO of the Canadian Museum of Nature, for his generous support of insect taxonomy.</p></tp:treatment-sec><tp:treatment-sec sec-type="natural history" id="SECID0E4TAE"><title>Natural history.</title><p>Adults were collected beating vegetation in dry coastal scrub.</p></tp:treatment-sec><tp:treatment-sec sec-type="comments" id="SECID0ECUAE"><title>Comments.</title><p>Externally, this species is very similar to <italic><tp:taxon-name><tp:taxon-name-part taxon-name-part-type="genus" reg="Apodrosus">A.</tp:taxon-name-part> <tp:taxon-name-part taxon-name-part-type="species" reg="griseus">griseus</tp:taxon-name-part></tp:taxon-name></italic> and although males can be separated by details in the structure of the endophallus (see key), females cannot be separated using external features.</p><fig id="F3" position="float" orientation="portrait"><label>Figures 7–9.</label><caption><p>
          <italic><tp:taxon-name><tp:taxon-name-part taxon-name-part-type="genus" reg="Apodrosus">Apodrosus</tp:taxon-name-part> <tp:taxon-name-part taxon-name-part-type="species" reg="beckeli">beckeli</tp:taxon-name-part></tp:taxon-name></italic>. <bold>7</bold> Lateral habitus, male <bold>8</bold> Dorsal habitus, male <bold>9</bold> Male aedeagus, dorsal.</p></caption><graphic xmlns:xlink="http://www.w3.org/1999/xlink" xlink:href="zookeys-679-077-g003.jpg" position="float" orientation="portrait" xlink:type="simple" id="oo_140089.jpg"/></fig></tp:treatment-sec></tp:taxon-treatment>
