# Supplementary material for: The genus Apodrosus Marshall, 1922 in Cuba (Coleoptera, Curculionidae, Entiminae, Polydrusini)
Source: Zookeys. 2017 Jun 12;(679):77–105. doi: 10.3897/zookeys.679.12805 (PMC5523398; doi:10.3897/zookeys.679.12805)
Supplement: XML Treatment for Apodrosus mensurensis [file zookeys.679.12805-treatment7.xml]

<!DOCTYPE tp:taxon-treatment
  PUBLIC "-//TaxonX//DTD Taxonomic Treatment Publishing DTD v0 20100105//EN" "tax-treatment-NSO.dtd">
<tp:taxon-treatment xmlns:tp="http://www.plazi.org/taxpub"><tp:treatment-meta><kwd-group><label>Taxon classification</label><kwd><named-content xmlns:xlink="http://www.w3.org/1999/xlink" content-type="kingdom">Animalia</named-content></kwd><kwd><named-content xmlns:xlink="http://www.w3.org/1999/xlink" content-type="order">Coleoptera</named-content></kwd><kwd><named-content xmlns:xlink="http://www.w3.org/1999/xlink" content-type="family">Curculionidae</named-content></kwd></kwd-group><mixed-citation publication-type="journal"><person-group><name><surname>Anderson</surname><given-names>Robert S.</given-names></name><name><surname>Zhang</surname><given-names>Guanyang</given-names></name></person-group><article-title>The genus <italic><tp:taxon-name><tp:taxon-name-part taxon-name-part-type="genus" reg="Apodrosus">Apodrosus</tp:taxon-name-part></tp:taxon-name></italic> Marshall, 1922 in Cuba (<tp:taxon-name><tp:taxon-name-part taxon-name-part-type="order">Coleoptera</tp:taxon-name-part></tp:taxon-name>, <tp:taxon-name><tp:taxon-name-part taxon-name-part-type="family">Curculionidae</tp:taxon-name-part></tp:taxon-name>, <tp:taxon-name><tp:taxon-name-part taxon-name-part-type="subfamily">Entiminae</tp:taxon-name-part></tp:taxon-name>, <tp:taxon-name><tp:taxon-name-part taxon-name-part-type="tribe">Polydrusini</tp:taxon-name-part></tp:taxon-name>)</article-title><source>Zookeys</source><day>12</day><month>6</month><year>2017</year><volume>2017</volume><issue>679</issue><fpage>77</fpage><lpage>105</lpage><pub-id pub-id-type="doi">10.3897/zookeys.679.12805</pub-id></mixed-citation></tp:treatment-meta><tp:nomenclature><tp:taxon-name>
            <tp:taxon-name-part taxon-name-part-type="genus" reg="Apodrosus">Apodrosus</tp:taxon-name-part>
            <tp:taxon-name-part taxon-name-part-type="species" reg="mensurensis">mensurensis</tp:taxon-name-part>
            <object-id xmlns:xlink="http://www.w3.org/1999/xlink" content-type="zoobank" xlink:type="simple">http://zoobank.org/417AA45B-F711-4A1C-92BE-9259930BB9EB</object-id>
          </tp:taxon-name><tp:taxon-authority>Anderson</tp:taxon-authority><tp:taxon-status xmlns:xlink="http://www.w3.org/1999/xlink" xlink:type="simple">sp. n.</tp:taxon-status><xref ref-type="fig" rid="F6">Figures 16–18</xref><!--PageBreak--></tp:nomenclature><tp:treatment-sec sec-type="material" id="SECID0EMFAG"><title>Specimens examined.</title><p>2 males. Holotype male (<named-content xmlns:xlink="http://www.w3.org/1999/xlink" content-type="dwc:institutional_code" xlink:type="simple">ASUHIC</named-content>), labelled CUBA: Province Holguin, Mayari, Parque Nacional La Mensura-Piloto, 20.5288333, -75.7683000, 750 m, 09 May 2013, G. Zhang, (CB13_L2). Paratype. Data as holotype (1 male; <named-content xmlns:xlink="http://www.w3.org/1999/xlink" content-type="dwc:institutional_code" xlink:type="simple">CMNC</named-content>).</p></tp:treatment-sec><tp:treatment-sec sec-type="diagnosis" id="SECID0E3FAG"><title>Diagnosis.</title><p>This species is distinguished from other Cuban species by larger eyes, elytra with all intervals of equal elevation, elytra with stria 10 continuous throughout length, body with most scales brown or copper in color, and distinctive male genitalia.</p></tp:treatment-sec><tp:treatment-sec sec-type="description" id="SECID0EBGAG"><title>Description.</title><p>
            <italic>Male.</italic> Body length 2.7–3.0 mm; in dorsal view about 2.2 times longer than greatest width which is at about second third of elytra; dorsal outline in lateral view quite flat. Vestiture composed of predominantly light to dark brown scales, with very small recurved, fine dark brown setae. Eyes 1.3 times longer than wide, projected, separated from anterior margin of prothorax by 0.6 times greatest diameter of eye; line of anterior margin of eyes very slightly impressed; shortest distance between eyes (dorsal view) 0.4 times greatest width of pronotum; median furrow linear, narrow and shallow, extending from just behind anterior margin of eyes, not reaching anterior margin of pronotum. Rostrum slightly longer than wide; epistoma apically with four setae situated on each side; nasal plate well defined, v-shaped, slightly tumid, slightly declivious. Antennal insertion apicad of midpoint of rostrum; scrobe curved downwards by about 45°, directed posteriorly towards apex, not reaching anterior margin of eye, separated from it by about width of scrobe. Mandibles with 2 lateral setae. Antennae reddish brown; antennal scape extending to just slightly before posterior margin of eye; desmomere I slightly longer than II. Pronotum cylindrical, very slightly wider than long, greatest width at about midlength; dorsal surface shallowly punctate but largely obscured by scales, each puncture with a curved, fine brown seta; posterior margin slightly bisinuate, about same width as anterior margin; scutellum subcircular, <!--PageBreak-->glabrous. Mesocoxal cavities about 6 times width of intercoxal process. Metasternum with lateral portions slightly tumid, not posteriorly produced. Elytra in dorsal view 1.5–1.6 times their greatest width; anterior margin sinuate; humeral region of elytra 1.5 times width of posterior margin of pronotum; lateral margins subparallel until second third, thereafter convergent; apex acutely rounded; in lateral view with dorsal outline quite flat; posterior declivity gradually descending; striae 9 and 10 complete; intervals completely covered with scales, with dark and light areas forming an irregular pattern but with declivity mainly of paler scales; all intervals equally flat, humerus angled; interval 9 very slightly tumid above metacoxa; all intervals with recurved, fine brown setae. Venter with scales dense, large on ventrites, ventrites 3 and 4 subequal in length, their combined length slightly shorter than ventrite 5; posterior margin <!--PageBreak-->of ventrite 5 widely rounded, finely narrowly emarginate at middle, apex at middle deeply narrowly impressed. Tegmen with tegminal apodeme 0.5 times length of aedeagus; tegminal plate simple. Aedeagus in dorsal view about 4.5 times longer than its greatest width; tapered in apical 2/5 to narrowly rounded apex. Endophallus extended to about midlength of aedeagal apodemes, with only pair of small curved sclerites just before midlength, and a pair of narrow, faint fields of microtrichiae near base aedeagus. Aedeagus in lateral view slightly evenly convex. Aedeagal apodemes about same length as aedeagus.</p><p>
            <italic>Female</italic>. Unknown.</p></tp:treatment-sec><tp:treatment-sec sec-type="etymology" id="SECID0ERGAG"><title>Etymology.</title><p>This species is named after the type locality Parque Nacional La Mensura-Piloto. The specific name is an adjective.</p></tp:treatment-sec><tp:treatment-sec sec-type="natural history" id="SECID0EWGAG"><title>Natural history.</title><p>Adults were collected beating vegetation in a mixed pine scrub.</p><fig id="F6" position="float" orientation="portrait"><label>Figures 16–18.</label><caption><p>
          <italic><tp:taxon-name><tp:taxon-name-part taxon-name-part-type="genus" reg="Apodrosus">Apodrosus</tp:taxon-name-part> <tp:taxon-name-part taxon-name-part-type="species" reg="mensurensis">mensurensis</tp:taxon-name-part></tp:taxon-name></italic>. <bold>16</bold> Lateral habitus, male <bold>17</bold> Dorsal habitus, male <bold>18</bold> Male aedeagus, dorsal.</p></caption><graphic xmlns:xlink="http://www.w3.org/1999/xlink" xlink:href="zookeys-679-077-g006.jpg" position="float" orientation="portrait" xlink:type="simple" id="oo_140092.jpg"/></fig></tp:treatment-sec></tp:taxon-treatment>
