# Supplementary material for: The genus Apodrosus Marshall, 1922 in Cuba (Coleoptera, Curculionidae, Entiminae, Polydrusini)
Source: Zookeys. 2017 Jun 12;(679):77–105. doi: 10.3897/zookeys.679.12805 (PMC5523398; doi:10.3897/zookeys.679.12805)
Supplement: XML Treatment for Apodrosus zayasi [file zookeys.679.12805-treatment10.xml]

<!DOCTYPE tp:taxon-treatment
  PUBLIC "-//TaxonX//DTD Taxonomic Treatment Publishing DTD v0 20100105//EN" "tax-treatment-NSO.dtd">
<tp:taxon-treatment xmlns:tp="http://www.plazi.org/taxpub"><tp:treatment-meta><kwd-group><label>Taxon classification</label><kwd><named-content xmlns:xlink="http://www.w3.org/1999/xlink" content-type="kingdom">Animalia</named-content></kwd><kwd><named-content xmlns:xlink="http://www.w3.org/1999/xlink" content-type="order">Coleoptera</named-content></kwd><kwd><named-content xmlns:xlink="http://www.w3.org/1999/xlink" content-type="family">Curculionidae</named-content></kwd></kwd-group><mixed-citation publication-type="journal"><person-group><name><surname>Anderson</surname><given-names>Robert S.</given-names></name><name><surname>Zhang</surname><given-names>Guanyang</given-names></name></person-group><article-title>The genus <italic><tp:taxon-name><tp:taxon-name-part taxon-name-part-type="genus" reg="Apodrosus">Apodrosus</tp:taxon-name-part></tp:taxon-name></italic> Marshall, 1922 in Cuba (<tp:taxon-name><tp:taxon-name-part taxon-name-part-type="order">Coleoptera</tp:taxon-name-part></tp:taxon-name>, <tp:taxon-name><tp:taxon-name-part taxon-name-part-type="family">Curculionidae</tp:taxon-name-part></tp:taxon-name>, <tp:taxon-name><tp:taxon-name-part taxon-name-part-type="subfamily">Entiminae</tp:taxon-name-part></tp:taxon-name>, <tp:taxon-name><tp:taxon-name-part taxon-name-part-type="tribe">Polydrusini</tp:taxon-name-part></tp:taxon-name>)</article-title><source>Zookeys</source><day>12</day><month>6</month><year>2017</year><volume>2017</volume><issue>679</issue><fpage>77</fpage><lpage>105</lpage><pub-id pub-id-type="doi">10.3897/zookeys.679.12805</pub-id></mixed-citation></tp:treatment-meta><tp:nomenclature><tp:taxon-name>
            <tp:taxon-name-part taxon-name-part-type="genus" reg="Apodrosus">Apodrosus</tp:taxon-name-part>
            <tp:taxon-name-part taxon-name-part-type="species" reg="zayasi">zayasi</tp:taxon-name-part>
            <object-id xmlns:xlink="http://www.w3.org/1999/xlink" content-type="zoobank" xlink:type="simple">http://zoobank.org/3C5872C4-1EE5-4262-B986-FD5D1F7A4785</object-id>
          </tp:taxon-name><tp:taxon-authority>Anderson</tp:taxon-authority><tp:taxon-status xmlns:xlink="http://www.w3.org/1999/xlink" xlink:type="simple">sp. n.</tp:taxon-status><xref ref-type="fig" rid="F9">Figures 24–26</xref></tp:nomenclature><tp:treatment-sec sec-type="material" id="SECID0EATAG"><title>Specimens examined.</title><p>1 male, 2 females. Holotype male (<named-content xmlns:xlink="http://www.w3.org/1999/xlink" content-type="dwc:institutional_code" xlink:type="simple">CMNC</named-content>), labelled CUBA: Province Cienfuegos, Parque Nacional Pico San Juan, road, <named-content xmlns:xlink="http://www.w3.org/1999/xlink" content-type="dwc:verbatimCoordinates" xlink:type="simple"><named-content content-type="geo-json" specific-use="{&#34;type&#34;:&#34;Point&#34;,&#34;coordinates&#34;:[-80.146320,21.988120]}" id="NCID0EOTAG" xlink:type="simple">21.98812, -80.14632</named-content></named-content>, 1086 m, 19.V.2013, R. Anderson, 2013-022X, hand collections. Paratype. Data as holotype (1 female; <named-content xmlns:xlink="http://www.w3.org/1999/xlink" content-type="dwc:institutional_code" xlink:type="simple">CMNC</named-content>). Pico San Juan, near peak, 21.9886833, -80.1465833, 1105 m, 19.V.2013, G. Zhang, CB-13, L.22 (1 female; <named-content xmlns:xlink="http://www.w3.org/1999/xlink" content-type="dwc:institutional_code" xlink:type="simple">ASUHIC</named-content>).</p></tp:treatment-sec><tp:treatment-sec sec-type="diagnosis" id="SECID0E4TAG"><title>Diagnosis.</title><p>This species is distinguished from other Cuban species by the eyes small, rounded, the distance from posterior margin of eye to posterior margin of head about the same as greatest diameter of an eye, and by distinctive male genitalia. It is the only Cuban species with such small, rounded eyes.</p></tp:treatment-sec><tp:treatment-sec sec-type="description" id="SECID0ECUAG"><title>Description.</title><p>
            <italic>Male.</italic> Body length 3.6 mm; in dorsal view about 2.3 times longer than greatest width which is at about second third of elytra; dorsal outline in lateral view quite tumid. Vestiture composed of pale to dark brown scales, with very small recurved, fine brown setae. Eyes 1.1 times longer than wide, projected, separated from anterior margin of prothorax by about greatest diameter of eye; line of anterior margin of eyes very slightly impressed; shortest distance between eyes (dorsal view) 0.5 times greatest width of pronotum; median furrow linear, narrow and shallow, extending from anterior margin of eyes but not reaching anterior margin of pronotum, partially obscured by scales. Rostrum slightly longer than wide; epistoma apically with two setae <!--PageBreak-->situated on each side; nasal plate well defined, v-shaped, slightly tumid, not declivious. Antennal insertion apicad of midpoint of rostrum; scrobe curved downwards by 45°, directed posteriorly at end, barely reaching anterior margin of eye, separated from it by 2.0 times width of scrobe. Mandibles with 2 lateral setae. Antennae reddish brown; antennal scape extending to just slightly beyond posterior margin of eye; desmomere I about same length as II. Pronotum cylindrical, slightly wider than long, greatest width at midlength; dorsal surface shallowly punctate but largely obscured by scales, each puncture with a curved, fine brown seta; posterior margin slightly bisinuate, slightly wider than anterior margin; scutellum subcircular, glabrous. Mesocoxal cavities about <!--PageBreak-->5 times width of intercoxal process. Metasternum with lateral portions slightly tumid, not posteriorly produced. Elytra in dorsal view 1.8 times their greatest width; anterior margin sinuate; humeral region of elytra 1.5 times width of posterior margin of pronotum; lateral margins slightly divergent until second third, thereafter convergent; apex acutely rounded; in lateral view with dorsal outline tumid; posterior declivity gradually descending; stria 9 complete, stria 10 interrupted above metacoxa (appearing to merge with stria 9), resuming at suture between ventrites 1 and 2; intervals completely covered with scales, with dark and light areas forming an irregular pattern; all intervals equally flat, humerus angled; interval 9 very slightly tumid above metacoxa; all intervals with recurved, fine brown setae. Venter with scales very sparse, linear and hair-like on all ventrites; ventrites 3 and 4 subequal in length, their combined length shorter than ventrite 5; posterior margin of ventrite 5 widely rounded, finely narrowly emarginate at middle, apex at middle narrowly impressed. Tegmen with tegminal apodeme 0.8 times length of aedeagus; tegminal plate simple. Aedeagus short and robust, in dorsal view about 3.0 times longer than its greatest width; apex rounded, deflexed ventrally. Endophallus extended to just beyond base of aedeagus, with no visible internal sclerotization. Aedeagus in lateral view slightly evenly convex. Aedeagal apodemes about same length as aedeagus.</p><p>
            <italic>Female</italic>. Body length 3.4–3.6 mm.</p></tp:treatment-sec><tp:treatment-sec sec-type="etymology" id="SECID0ESUAG"><title>Etymology.</title><p>This species is named after Fernando de Zayas (1912–1983), entomologist, Cuban Academy of Sciences.</p><fig id="F9" position="float" orientation="portrait"><label>Figures 24–26.</label><caption><p>
          <italic><tp:taxon-name><tp:taxon-name-part taxon-name-part-type="genus" reg="Apodrosus">Apodrosus</tp:taxon-name-part> <tp:taxon-name-part taxon-name-part-type="species" reg="zayasi">zayasi</tp:taxon-name-part></tp:taxon-name></italic>. <bold>24</bold> Lateral habitus, female <bold>25</bold> Dorsal habitus, female <bold>26</bold> Male aedeagus, dorsal.</p></caption><graphic xmlns:xlink="http://www.w3.org/1999/xlink" xlink:href="zookeys-679-077-g009.jpg" position="float" orientation="portrait" xlink:type="simple" id="oo_140095.jpg"/></fig></tp:treatment-sec><tp:treatment-sec sec-type="natural history" id="SECID0EVVAG"><title>Natural history.</title><p>Adults were collected beating vegetation along the upper part of the road to Pico San Juan.</p></tp:treatment-sec></tp:taxon-treatment>
